# Supplementary material for: A Versatile Broadband Attached Proton Test Experiment for Routine 13C Nuclear Magnetic Resonance Spectroscopy
Source: Molecules. 2024 Feb 9;29(4):809. doi: 10.3390/molecules29040809 (PMC10893545; doi:10.3390/molecules29040809)
Supplement: Supplementary file 1 [file molecules-29-00809-s001.zip]

Archive with 1 entries (1 files):
- molecules-2805176-supplementary.pdf
